# Supplementary material for: Evolutionary Origin, Gradual Accumulation and Functional Divergence of Heat Shock Factor Gene Family with Plant Evolution
Source: Front Plant Sci. 2018 Feb 2;9:71. doi: 10.3389/fpls.2018.00071 (PMC5801592; doi:10.3389/fpls.2018.00071)
Supplement: Supplementary file 5 [file Table5.XLSX]

## Sheet: Supporting Information Table S5
Table S5. The distribution of the HSFs of ancient plants in NJ and ML tree.
Speciece name	Sequence id	Sequence name in phylogenetic tree	Distribution in ML tree	Distribution in NJ tree	Category in Heatster
Chlamydomonas_reinhardtii	Cre09.g387150.t1.2	Cr387150.t1.2	outgroup of HSFB	outgroup of HSFB, A4 and A5	A1
Chlamydomonas_reinhardtii	Cre07.g354500.t1.1	Cr354500.t1.1	outgroup of HSFB	outgroup of HSFB, A4 and A5	-
Micromonas_pusilla_CCMP1545	43666	Mp43666	outgroup of HSFB	clad of animal HSFs	-
Micromonas_pusilla_CCMP1545	48763	Mp48763	clad of animal HSFs	clad of animal HSFs	-
Micromonas_pusilla_CCMP1545	48162	Mp48162	clad of animal HSFs	clad of animal HSFs	-
Ostreococcus_lucimarinus	8561	Ol8561	outgroup of HSFB	clad of animal HSFs	-
Volvox_carteri	Vocar.0005s0123.1.p	Vc05s0123.1.p	outgroup of HSFB	outgroup of HSFB, A4 and A5	-
Volvox_carteri	Vocar.0033s0073.1.p	Vc33s0073.1.p	outgroup of HSFB	outgroup of HSFB, A4 and A5	A1
sphagnum_fallax	Sphfalx0067s0105.1.p	Sf0067s0105.1.p	outgroup of A3, C1 and C2	A1	A1
sphagnum_fallax	Sphfalx0003s0024.1.p	Sf0003s0024.1.p	outgroup of A3, C1 and C2	A1	A1
sphagnum_fallax	Sphfalx0080s0077.1.p	Sf0080s0077.1.p	outgroup of A3, C1 and C2	A1	A1
sphagnum_fallax	Sphfalx0086s0033.1.p	Sf0086s0033.1.p	outgroup of A3, C1 and C2	A1	A1
sphagnum_fallax	Sphfalx0046s0041.1.p	Sf0046s0041.1.p	B4	B4	B4
sphagnum_fallax	Sphfalx0008s0027.1.p	Sf0008s0027.1.p	B4	B4	B4
sphagnum_fallax	Sphfalx0148s0009.1.p	Sf0148s0009.1.p	B4	B4	B1
sphagnum_fallax	Sphfalx0305s0001.1.p	Sf0305s0001.1.p	outgroup of A3, C1 and C2	A1	A1
sphagnum_fallax	Sphfalx0032s0107.1.p	Sf0032s0107.1.p	outgroup of A3, C1 and C2	A1	A1
sphagnum_fallax	Sphfalx0004s0025.1.p	Sf0004s0025.1.p	B4	B4	B4
Physcomitrella_patens	Pp3c21_18820V3.1.p	Pp18820V3.1.p	B4	B4	B1
Physcomitrella_patens	Pp3c7_4270V3.1.p	Pp4270V3.1.p	B4	B4	B1
Physcomitrella_patens	Pp3c22_9250V3.1.p	Pp9250V3.1.p	B4	B4	B1
Physcomitrella_patens	Pp3c18_9360V3.1.p	Pp9360V3.1.p	B4	B4	B1
Physcomitrella_patens	Pp3c7_7720V3.1.p	Pp7720V3.1.p	outgroup of A3, C1 and C2	A1	A1
Physcomitrella_patens	Pp3c1_32480V3.1.p	Pp32480V3.1.p	outgroup of A3, C1 and C2	A1	A1
Physcomitrella_patens	Pp3c2_9580V3.1.p	Pp9580V3.1.p	outgroup of A3, C1 and C2	A1	A1
Physcomitrella_patens	Pp3c11_20430V3.2.p	Pp20430V3.2.p	outgroup of A3, C1 and C2	A1	A1
Selaginella_moellendorffii	25564	Sm25564	B4	B4	-
Selaginella_moellendorffii	107503	Sm107503	outgroup of A2, A6, A7, A9, A3, C1 and C2	A1	-
Selaginella_moellendorffii	37324	Sm37324	outgroup of A3	A1	-
Selaginella_moellendorffii	92634	Sm92634	B4	B4	B1
Selaginella_moellendorffii	93081	Sm93081	outgroup of A3, C1 and C2	A1	-
Picea_abies	MA_110587g0010	Pa110587	B2	B2	B2
Picea_abies	MA_12808g0010	Pa12808	outgroup of A1 and A8	A1	-
Picea_abies	MA_5374g0010	Pa5374	B4	B1	B1
Picea_abies	MA_10432269g0010	Pa10432269	A3	A1	A1
Picea_abies	MA_29913g0010	Pa29913	outgroup of A2, A6,A7 and A9	A2	A1
Picea_abies	MA_8845456g0010	Pa8845456	B4	B4	B4
Picea_abies	MA_91466g0010	Pa91466	B4	B4	B4
Picea_abies	MA_41252g0020	Pa41252	outgroup of C1 and C2	A8	A1
Picea_abies	MA_10293408g0010	Pa10293408	outgroup of A4 and A5	A1	A1
Picea_abies	MA_8992661g0010	Pa8992661	B4	B4	B1
Picea_abies	MA_8812600g0010	Pa8812600	B4	B4	B1
Picea_abies	MA_13910g0010	Pa13910	B4	B4	B1
Picea_abies	MA_113508g0010	Pa113508	B4	B4	B1
Picea_abies	MA_10100585g0010	Pa10100585	B4	B4	B1
Picea_abies	MA_9434330g0010	Pa9434330	B4	B4	B1
Picea_abies	MA_11527g0010	Pa11527	B4	B4	B1
Amborella_trichopoda	evm_27.model.AmTr_v1.0_scaffold00132.31	Am132.31	outgroup of B4 and B2	B1	B1
Amborella_trichopoda	evm_27.model.AmTr_v1.0_scaffold00095.3	Am095.3	B4	B4	B4
Amborella_trichopoda	evm_27.model.AmTr_v1.0_scaffold00069.41	Am069.41	B2	B2	B2
Amborella_trichopoda	evm_27.model.AmTr_v1.0_scaffold00040.220	Am040.220	A3	A3	A3
Amborella_trichopoda	evm_27.model.AmTr_v1.0_scaffold00069.91	Am069.91	A3	A3	A1
Amborella_trichopoda	evm_27.model.AmTr_v1.0_scaffold00048.34	Am048.34	A1	A1	A1
Amborella_trichopoda	evm_27.model.AmTr_v1.0_scaffold00009.376	Am009.376	B5	B5	B5
Amborella_trichopoda	evm_27.model.AmTr_v1.0_scaffold00073.4	Am073.4	B4	B4	B4
Amborella_trichopoda	evm_27.model.AmTr_v1.0_scaffold00002.589	Am002.589	A6	A6	A6
Amborella_trichopoda	evm_27.model.AmTr_v1.0_scaffold00036.48	Am036.48	A2	A2	A2
Amborella_trichopoda	evm_27.model.AmTr_v1.0_scaffold00013.281	Am013.281	A5	A5	A5
